# Supplementary material for: Synergistic Solvent Extraction of Lanthanoids with Traditional Ligands (4-Acylpyrazolone and Bidentate Nitrogen Bases) in a Nontraditional Diluent Confirmed by Slope Analysis and NMR
Source: Molecules. 2025 Feb 8;30(4):786. doi: 10.3390/molecules30040786 (PMC11857860; doi:10.3390/molecules30040786)
Supplement: Supplementary file 1 [file molecules-30-00786-s001.zip]

Archive with 1 entries (1 files):
- molecules-3444456-supplementary.pdf
